# Supplementary material for: A new species of Oxynetra from Mexico (Hesperiidae, Pyrginae, Pyrrhopygini)
Source: Zookeys. 2017 Apr 10;(667):155–64. doi: 10.3897/zookeys.667.6080 (PMC5523390; doi:10.3897/zookeys.667.6080)
Supplement: XML Treatment for Oxynetra aureopecta [file zookeys.667.6080-treatment1.xml]

<!DOCTYPE tp:taxon-treatment
  PUBLIC "-//TaxonX//DTD Taxonomic Treatment Publishing DTD v0 20100105//EN" "tax-treatment-NSO.dtd">
<tp:taxon-treatment xmlns:tp="http://www.plazi.org/taxpub"><tp:treatment-meta><kwd-group><label>Taxon classification</label><kwd><named-content xmlns:xlink="http://www.w3.org/1999/xlink" content-type="kingdom">Animalia</named-content></kwd><kwd><named-content xmlns:xlink="http://www.w3.org/1999/xlink" content-type="order">Lepidoptera</named-content></kwd><kwd><named-content xmlns:xlink="http://www.w3.org/1999/xlink" content-type="family">Hesperiidae</named-content></kwd></kwd-group><mixed-citation publication-type="journal"><person-group><name><surname>Warren</surname><given-names>Andrew D.</given-names></name><name><surname>Grishin</surname><given-names>Nick V.</given-names></name></person-group><article-title>A new species of <italic><tp:taxon-name><tp:taxon-name-part taxon-name-part-type="genus" reg="Oxynetra">Oxynetra</tp:taxon-name-part></tp:taxon-name></italic> from Mexico (<tp:taxon-name><tp:taxon-name-part taxon-name-part-type="family">Hesperiidae</tp:taxon-name-part></tp:taxon-name>, <tp:taxon-name><tp:taxon-name-part taxon-name-part-type="subfamily">Pyrginae</tp:taxon-name-part></tp:taxon-name>, <tp:taxon-name><tp:taxon-name-part taxon-name-part-type="tribe">Pyrrhopygini</tp:taxon-name-part></tp:taxon-name>)</article-title><source>Zookeys</source><day>10</day><month>4</month><year>2017</year><volume>2017</volume><issue>667</issue><fpage>155</fpage><lpage>164</lpage><pub-id pub-id-type="doi">10.3897/zookeys.667.6080</pub-id></mixed-citation></tp:treatment-meta><tp:nomenclature><tp:taxon-name>
            <tp:taxon-name-part taxon-name-part-type="genus" reg="Oxynetra">Oxynetra</tp:taxon-name-part>
            <tp:taxon-name-part taxon-name-part-type="species" reg="aureopecta">aureopecta</tp:taxon-name-part>
            <object-id xmlns:xlink="http://www.w3.org/1999/xlink" content-type="zoobank" xlink:type="simple">http://zoobank.org/9325E7C1-E690-4E38-9709-BC83613B4D18</object-id>
          </tp:taxon-name><tp:taxon-authority>A. Warren &amp; Grishin</tp:taxon-authority><tp:taxon-status xmlns:xlink="http://www.w3.org/1999/xlink" xlink:type="simple">sp. n.</tp:taxon-status><xref ref-type="fig" rid="F1">Figs 1–4</xref><xref ref-type="fig" rid="F2">, 11 part</xref></tp:nomenclature><tp:treatment-sec sec-type="description" id="SECID0EZIAE"><title>Description.</title><p>Male (Figs <xref ref-type="fig" rid="F1">1–4</xref>): right forewing length 21.8 mm (holotype). Hindwing (<abbrev xmlns:xlink="http://www.w3.org/1999/xlink" xlink:title="hindwing" id="ABBRID0EDJAE" xlink:type="simple">HW</abbrev>) narrow and elongate; forewing (<abbrev xmlns:xlink="http://www.w3.org/1999/xlink" xlink:title="forewing" id="ABBRID0EHJAE" xlink:type="simple">FW</abbrev>) extending well beyond it. Outer wing margin slightly concave at cell CuA<sub>2</sub>‒1A+2A of <abbrev xmlns:xlink="http://www.w3.org/1999/xlink" xlink:title="forewing" id="ABBRID0ENJAE" xlink:type="simple">FW</abbrev> and at cells between veins M<sub>1</sub> and M<sub>3</sub> of <abbrev xmlns:xlink="http://www.w3.org/1999/xlink" xlink:title="hindwing" id="ABBRID0EVJAE" xlink:type="simple">HW</abbrev>. Dorsal and ventral <abbrev xmlns:xlink="http://www.w3.org/1999/xlink" xlink:title="forewing" id="ABBRID0EZJAE" xlink:type="simple">FW</abbrev> (including fringe) brownish-black with blue-purple metallic sheen, and with a hyaline band from anterior edge of discal cell (where it is widest) to vein 1A+2A; band divided into three aligned parts by dark-scaled veins CuA<sub>1</sub> and CuA<sub>2</sub>; its outer edge does not extend beyond the origin of vein M<sub>3</sub>; the hyaline wedge at the very base of cell M<sub>3</sub>‒CuA<sub>1</sub> is either very small (holotype) or lacking (paratype). Dorsal <abbrev xmlns:xlink="http://www.w3.org/1999/xlink" xlink:title="hindwing" id="ABBRID0EHKAE" xlink:type="simple">HW</abbrev> concolorous with <abbrev xmlns:xlink="http://www.w3.org/1999/xlink" xlink:title="forewing" id="ABBRID0ELKAE" xlink:type="simple">FW</abbrev> (except fringe around tornus white), with two median, large, aligned, hyaline spots in cell Sc+R1‒Rs (oval) and in discal cell (roughly triangular), separated by vein Rs, and suggesting continuation of <abbrev xmlns:xlink="http://www.w3.org/1999/xlink" xlink:title="forewing" id="ABBRID0EPKAE" xlink:type="simple">FW</abbrev> band; smaller, postmedian pair of hyaline streak-like spots in proximal ends of cells M<sub>3</sub>‒CuA<sub>1</sub> and CuA<sub>1</sub>‒CuA<sub>2</sub>; a small patch of white hair-like scales in the discal part of cell 2A-3A. Ventral <abbrev xmlns:xlink="http://www.w3.org/1999/xlink" xlink:title="hindwing" id="ABBRID0E2KAE" xlink:type="simple">HW</abbrev> similar to dorsal, but with wing base white and with a diffuse patch of white scales in discal part of cell CuA2‒1A+2A. Antenna black; nudum (missing on paratype) medium brown, 20 segments. Head and body primarily brownish-black with a blue-purple sheen, marked as follows: two small white spots at base of antenna and one small spot at dorsoposterior margin of eye; first and second segments of palpi orange ventrally; forecoxae orange; white patches at posterior margin of each sternite and on sides of abdomen; large orange spot on anterior half of tegula; five orange bands across terga III to VII. Genitalia not dissected. Female unknown.</p><fig id="F1" position="float" orientation="portrait"><label>Figures 1–10.</label><caption><p>Males of <italic><tp:taxon-name><tp:taxon-name-part taxon-name-part-type="genus" reg="Oxynetra">Oxynetra</tp:taxon-name-part></tp:taxon-name></italic>. <bold>1</bold>–<bold>4</bold> <italic><tp:taxon-name><tp:taxon-name-part taxon-name-part-type="genus" reg="Oxynetra">O.</tp:taxon-name-part> <tp:taxon-name-part taxon-name-part-type="species" reg="aureopecta">aureopecta</tp:taxon-name-part></tp:taxon-name></italic> sp. n. holotype (<bold>1</bold>–<bold>2</bold>) and paratype (<bold>3</bold>–<bold>4</bold>), data in text <bold>5</bold>–<bold>6</bold> <italic><tp:taxon-name><tp:taxon-name-part taxon-name-part-type="genus" reg="Oxynetra">O.</tp:taxon-name-part> <tp:taxon-name-part taxon-name-part-type="species" reg="hopfferi">hopfferi</tp:taxon-name-part></tp:taxon-name></italic>, Costa Rica: Puntarenas, Monteverde, 1997, voucher 97-ZFuentes-055 [<named-content xmlns:xlink="http://www.w3.org/1999/xlink" content-type="dwc:institutional_code" xlink:type="simple">USNM</named-content>] <bold>7</bold>–<bold>8</bold> <italic><tp:taxon-name><tp:taxon-name-part taxon-name-part-type="genus" reg="Oxynetra">O.</tp:taxon-name-part> <tp:taxon-name-part taxon-name-part-type="species" reg="hopfferi">hopfferi</tp:taxon-name-part></tp:taxon-name></italic> holotype, Panama: Chiriqui [<named-content xmlns:xlink="http://www.w3.org/1999/xlink" content-type="dwc:institutional_code" xlink:type="simple">ZMHB</named-content>] <bold>9</bold>–<bold>10</bold> <italic><tp:taxon-name><tp:taxon-name-part taxon-name-part-type="genus" reg="Oxynetra">O.</tp:taxon-name-part> <tp:taxon-name-part taxon-name-part-type="species" reg="stangelandi">stangelandi</tp:taxon-name-part></tp:taxon-name></italic> holotype, Costa Rica: Guanacaste, eclosed on 19.VIII.2002, voucher 02-SRNP-23284 [<named-content xmlns:xlink="http://www.w3.org/1999/xlink" content-type="dwc:institutional_code" xlink:type="simple">USNM</named-content>]. Dorsal and ventral surfaces are shown on odd- and even-numbered figures, respectively. Labels are shown for the holotype of the new species and are reduced 1.5 times compared to specimens: smaller scale bar above the top labels refers to labels, and larger scale bars refer to specimens. Pinholes and some imperfections have been removed to emphasize actual wing patterns.</p></caption><graphic xmlns:xlink="http://www.w3.org/1999/xlink" xlink:href="zookeys-667-155-g001.jpg" position="float" orientation="portrait" xlink:type="simple" id="oo_130981.jpg"/></fig></tp:treatment-sec><tp:treatment-sec sec-type="Barcode sequence of the holotype" id="SECID0EXNAE"><title>Barcode sequence of the holotype.</title><p>Genbank Accession <ext-link xmlns:xlink="http://www.w3.org/1999/xlink" ext-link-type="gen" xlink:href="KT272397" xlink:type="simple">KT272397</ext-link>, voucher NVG-14113A02, 658 base pairs:</p><p>AACTTTATATTTTATATTTGGAATTTGAGCAGGAATAATTGGAACTTCATTAAGATTACTAATTCGAACTGAATTAGGTA</p><p>CCCCCGGATCTTTAATTGGAAATGATCAAATTTACAATACTATCGTAACAGCTCATGCATTTATTATAATTTTTTTTATA</p><p>GTTATACCTATTATAATTGGAGGATTTGGAAATTGATTAATTCCTTTAATATTAGGAGCACCAGATATAGCTTTTCCTCG</p><p>TATAAATAATATAAGATTTTGATTATTACCCCCATCTTTAACTCTTTTAATTTCAAGAAGAACTGTAGAAAATGGTGTTG</p><p>GAACTGGATGAACAGTTTATCCCCCCCTCTCTTCTAATATTGCTCATCAAGGGGCCTCAGTTGATTTAGCTATTTTTTCT</p><p>CTTCATTTAGCAGGAATTTCTTCAATTTTAGGAGCTATTAATTTTATTACAACAATTATTAATATACGAATTAAAAATTT</p><p>ATCTTTTGATCAAATACCTCTTTTTGTATGAGCAGTAGGAATTACTGCATTACTATTATTATTATCTTTACCTGTATTAG</p><p>CAGGTGCTATTACTATACTTTTAACAGATCGAAATATTAATACTTCTTTTTTTGACCCAGCAGGTGGAGGAGATCCTATT</p><p>TTATATCAACATTTATTT</p></tp:treatment-sec><tp:treatment-sec sec-type="Types" id="SECID0EBOAE"><title>Types.</title><p>Holotype ♂ (Figs <xref ref-type="fig" rid="F1">1–2</xref>) with the following four rectangular labels: white, printed and handprinted - || PUERTO DEL CABALLO, | HIDALGO, MEXICO | SEPT. 8. ‘87. ||; white, printed - || WILLIAM H. HOWE | COLLECTOR ||; red, printed - || HOLOTYPE ♂ | <italic><tp:taxon-name><tp:taxon-name-part taxon-name-part-type="genus" reg="Oxynetra">Oxynetra</tp:taxon-name-part> <tp:taxon-name-part taxon-name-part-type="species" reg="aureopecta">aureopecta</tp:taxon-name-part></tp:taxon-name></italic> | A. Warren &amp; Grishin ||; white printed - || DNA sample ID: | NVG-14113A02 | c/o Nick V. Grishin ||. The holotype is in the Los Angeles County Museum of Natural History, Los Angeles, CA, USA (<named-content xmlns:xlink="http://www.w3.org/1999/xlink" content-type="dwc:institutional_code" xlink:type="simple">LACM</named-content>). Paratype ♂ (Figs <xref ref-type="fig" rid="F1">3–4</xref>) from MEXICO: Veracruz, Presidio, R. Mϋller Coll., in <abbrev xmlns:xlink="http://www.w3.org/1999/xlink" content-type="institution" xlink:title="Colección Nacional de Insectos, Dr. Alfredo Barrera Marin" id="ABBRID0E6OAE" xlink:type="simple">CNIABM</abbrev>.</p></tp:treatment-sec><tp:treatment-sec sec-type="type locality" id="SECID0EEPAE"><title>Type locality.</title><p>MEXICO: Hidalgo: Puerto del Caballo, elevation about 1020 m, GPS approximately <named-content xmlns:xlink="http://www.w3.org/1999/xlink" content-type="dwc:verbatimCoordinates" xlink:type="simple"><named-content content-type="geo-json" specific-use="{&#34;type&#34;:&#34;Point&#34;,&#34;coordinates&#34;:[98.916667,21.166667]}" id="NCID0ENPAE" xlink:type="simple">21°10', −98°55'</named-content></named-content>.</p></tp:treatment-sec><tp:treatment-sec sec-type="etymology" id="SECID0ESPAE"><title>Etymology.</title><p>The name of this new species refers to its orange “chest”, including palpi beneath and forecoxae, which is the most obvious diagnostic character. The name is an adjective.</p></tp:treatment-sec><tp:treatment-sec sec-type="distribution" id="SECID0EXPAE"><title>Distribution and habitat.</title><p>
            <italic><tp:taxon-name><tp:taxon-name-part taxon-name-part-type="genus" reg="Oxynetra">Oxynetra</tp:taxon-name-part> <tp:taxon-name-part taxon-name-part-type="species" reg="aureopecta">aureopecta</tp:taxon-name-part></tp:taxon-name></italic> is known only from the holotype and one paratype, both males, from Puerto del Caballo, Hidalgo, and Presidio, Veracruz, which are about 300 km from each other in eastern Mexico. Puerto del Caballo is situated at about 1020 m in the central Sierra Madre Oriental, along Hwy. 85, about 4.5 air km southwest of the San Luis Potosí border. This area is comprised of cloud forest vegetation, near the transition at lower elevations to tropical deciduous forest. The Presidio, Veracruz area has been extensively modified, and very few forested areas remain; material labeled from Presidio includes species typical of tropical deciduous and cloud forest habitats. The similar <italic><tp:taxon-name><tp:taxon-name-part taxon-name-part-type="genus" reg="Oxynetra">O.</tp:taxon-name-part> <tp:taxon-name-part taxon-name-part-type="species" reg="hopfferi">hopfferi</tp:taxon-name-part></tp:taxon-name></italic> and <italic><tp:taxon-name><tp:taxon-name-part taxon-name-part-type="genus" reg="Oxynetra">O.</tp:taxon-name-part> <tp:taxon-name-part taxon-name-part-type="species" reg="stangelandi">stangelandi</tp:taxon-name-part></tp:taxon-name></italic> are both cloud forest denizens, the latter reported to use <italic><tp:taxon-name><tp:taxon-name-part taxon-name-part-type="genus" reg="Prunus">Prunus</tp:taxon-name-part> <tp:taxon-name-part taxon-name-part-type="species" reg="annularis">annularis</tp:taxon-name-part></tp:taxon-name></italic> (<tp:taxon-name><tp:taxon-name-part taxon-name-part-type="family">Rosaceae</tp:taxon-name-part></tp:taxon-name>) as a larval foodplant (<xref ref-type="bibr" rid="B5">Grishin et al. 2013</xref>). Various <italic><tp:taxon-name><tp:taxon-name-part taxon-name-part-type="genus" reg="Prunus">Prunus</tp:taxon-name-part></tp:taxon-name></italic> species are likely present in the Puerto del Caballo area, including <italic><tp:taxon-name><tp:taxon-name-part taxon-name-part-type="genus" reg="Prunus">P.</tp:taxon-name-part> <tp:taxon-name-part taxon-name-part-type="species" reg="samydoides">samydoides</tp:taxon-name-part></tp:taxon-name></italic> Schlecht., <italic><tp:taxon-name><tp:taxon-name-part taxon-name-part-type="genus" reg="Prunus">P.</tp:taxon-name-part> <tp:taxon-name-part taxon-name-part-type="species" reg="salicifolia">salicifolia</tp:taxon-name-part></tp:taxon-name></italic> HBK. and <italic><tp:taxon-name><tp:taxon-name-part taxon-name-part-type="genus" reg="Prunus">P.</tp:taxon-name-part> <tp:taxon-name-part taxon-name-part-type="species" reg="microphylla">microphylla</tp:taxon-name-part></tp:taxon-name></italic> (Kunth) Hemsl. (<xref ref-type="bibr" rid="B13">Standley 1920</xref>, Pennington and Sarukhán 2005), which could serve as foodplants for <italic><tp:taxon-name><tp:taxon-name-part taxon-name-part-type="genus" reg="Oxynetra">O.</tp:taxon-name-part> <tp:taxon-name-part taxon-name-part-type="species" reg="aureopecta">aureopecta</tp:taxon-name-part></tp:taxon-name></italic>.</p></tp:treatment-sec><tp:treatment-sec sec-type="diagnosis" id="SECID0EJTAE"><title>Diagnosis.</title><p>This new species belongs to <italic><tp:taxon-name><tp:taxon-name-part taxon-name-part-type="genus" reg="Oxynetra">Oxynetra</tp:taxon-name-part></tp:taxon-name></italic> because it has the traits of the genus as defined by <xref ref-type="bibr" rid="B3">Evans (1951)</xref>. In particular, “F end cell upright, convergent with termen at tornus” (Evans, 1951). By the <abbrev xmlns:xlink="http://www.w3.org/1999/xlink" xlink:title="Cytochrome c oxidase subunit I" id="ABBRID0E1TAE" xlink:type="simple">COI</abbrev> DNA barcode, this species groups within <italic><tp:taxon-name><tp:taxon-name-part taxon-name-part-type="genus" reg="Oxynetra">Oxynetra</tp:taxon-name-part></tp:taxon-name></italic> as a sister to the <italic><tp:taxon-name><tp:taxon-name-part taxon-name-part-type="genus" reg="Oxynetra">O.</tp:taxon-name-part> <tp:taxon-name-part taxon-name-part-type="species" reg="hopfferi">hopfferi</tp:taxon-name-part></tp:taxon-name></italic> and <italic><tp:taxon-name><tp:taxon-name-part taxon-name-part-type="genus" reg="Oxynetra">O.</tp:taxon-name-part> <tp:taxon-name-part taxon-name-part-type="species" reg="stangelandi">stangelandi</tp:taxon-name-part></tp:taxon-name></italic> clade, in accord with similarities in appearance to these two species, and away from the <italic><tp:taxon-name><tp:taxon-name-part taxon-name-part-type="genus" reg="Oxynetra">O.</tp:taxon-name-part> <tp:taxon-name-part taxon-name-part-type="species" reg="semihyalina">semihyalina</tp:taxon-name-part></tp:taxon-name></italic> and <italic><tp:taxon-name><tp:taxon-name-part taxon-name-part-type="genus" reg="Oxynetra">O.</tp:taxon-name-part> <tp:taxon-name-part taxon-name-part-type="species" reg="confusa">confusa</tp:taxon-name-part></tp:taxon-name></italic> clade (Fig. <xref ref-type="fig" rid="F2">11</xref>). A combination of the following characters identifies males of <italic><tp:taxon-name><tp:taxon-name-part taxon-name-part-type="genus" reg="Oxynetra">O.</tp:taxon-name-part> <tp:taxon-name-part taxon-name-part-type="species" reg="aureopecta">aureopecta</tp:taxon-name-part></tp:taxon-name></italic>: (1) orange “chest”, i.e., forecoxae and palpi beneath (males of both <italic><tp:taxon-name><tp:taxon-name-part taxon-name-part-type="genus" reg="Oxynetra">O.</tp:taxon-name-part> <tp:taxon-name-part taxon-name-part-type="species" reg="hopfferi">hopfferi</tp:taxon-name-part></tp:taxon-name></italic> and <italic><tp:taxon-name><tp:taxon-name-part taxon-name-part-type="genus" reg="Oxynetra">O.</tp:taxon-name-part> <tp:taxon-name-part taxon-name-part-type="species" reg="stangelandi">stangelandi</tp:taxon-name-part></tp:taxon-name></italic> have white forecoxae and palpi); (2) no postdiscal white spot on ventral hindwing in cell CuA<sub>2</sub>-2A (the other two species possess this white spot in addition to the discal spot in that cell); (3) narrower forewing hyaline band barely extending distad the base of M<sub>3</sub>-CuA<sub>1</sub> cell, and very small (or lacking) spot at the base <!--PageBreak-->of this cell (the band prominently extends distad of M<sub>3</sub>-CuA<sub>1</sub> cell and the hyaline spot at the base of this cell is more prominent in the other two species); (4) longer (and narrower), streak-like spots in hindwing cells M<sub>3</sub>-CuA<sub>1</sub> and CuA<sub>1</sub>-CuA<sub>2</sub> (the spots, in particular the one in cell CuA<sub>1</sub>-CuA<sub>2</sub>, are rounder in the other two species); (5) five orange bands on the abdomen above, similarly to <italic><tp:taxon-name><tp:taxon-name-part taxon-name-part-type="genus" reg="Oxynetra">O.</tp:taxon-name-part> <tp:taxon-name-part taxon-name-part-type="species" reg="hopfferi">hopfferi</tp:taxon-name-part></tp:taxon-name></italic> (only a single complete band is present in <italic><tp:taxon-name><tp:taxon-name-part taxon-name-part-type="genus" reg="Oxynetra">O.</tp:taxon-name-part> <tp:taxon-name-part taxon-name-part-type="species" reg="stangelandi">stangelandi</tp:taxon-name-part></tp:taxon-name></italic>, Fig. <xref ref-type="fig" rid="F1">9</xref>); (6) a weakly developed white streak of a few hair-like scales near the anal fold on dorsal hindwing (the streak is absent in <italic><tp:taxon-name><tp:taxon-name-part taxon-name-part-type="genus" reg="Oxynetra">O.</tp:taxon-name-part> <tp:taxon-name-part taxon-name-part-type="species" reg="stangelandi">stangelandi</tp:taxon-name-part></tp:taxon-name></italic>, Fig. <xref ref-type="fig" rid="F1">9</xref>, but is well-defined in <italic><tp:taxon-name><tp:taxon-name-part taxon-name-part-type="genus" reg="Oxynetra">O.</tp:taxon-name-part> <tp:taxon-name-part taxon-name-part-type="species" reg="hopfferi">hopfferi</tp:taxon-name-part></tp:taxon-name></italic>, Figs <xref ref-type="fig" rid="F1">5</xref>, <xref ref-type="fig" rid="F1">7</xref>); <bold>(7)</bold> DNA <abbrev xmlns:xlink="http://www.w3.org/1999/xlink" xlink:title="Cytochrome c oxidase subunit I" id="ABBRID0EMZAE" xlink:type="simple">COI</abbrev> barcode 6.1% and 4.7% different from that of <italic><tp:taxon-name><tp:taxon-name-part taxon-name-part-type="genus" reg="Oxynetra">O.</tp:taxon-name-part> <tp:taxon-name-part taxon-name-part-type="species" reg="hopfferi">hopfferi</tp:taxon-name-part></tp:taxon-name></italic> and <italic><tp:taxon-name><tp:taxon-name-part taxon-name-part-type="genus" reg="Oxynetra">O.</tp:taxon-name-part> <tp:taxon-name-part taxon-name-part-type="species" reg="stangelandi">stangelandi</tp:taxon-name-part></tp:taxon-name></italic>, respectively. Characters (1) and (3) appear to be the most easily observed. The female of <italic><tp:taxon-name><tp:taxon-name-part taxon-name-part-type="genus" reg="Oxynetra">O.</tp:taxon-name-part> <tp:taxon-name-part taxon-name-part-type="species" reg="aureopecta">aureopecta</tp:taxon-name-part></tp:taxon-name></italic> is unknown but may be mostly black similar to females of the other two species.</p><fig id="F2" position="float" orientation="portrait"><label>Figure 11.</label><caption><p>
                <abbrev xmlns:xlink="http://www.w3.org/1999/xlink" xlink:title="Cytochrome c oxidase subunit I" id="ABBRID0EZ1AE" xlink:type="simple">COI</abbrev> DNA barcode trees of <italic><tp:taxon-name><tp:taxon-name-part taxon-name-part-type="genus" reg="Oxynetra">Oxynetra</tp:taxon-name-part></tp:taxon-name></italic> species. The trees are obtained by <bold>a</bold> RAxML under “GTRGAMMA” model; and <bold>b</bold> MrBayes under “propinv” model with 2 states (see Materials and Methods) and show identical topology. The taxa are arranged in the same sequence in both trees. The trees are rooted with <italic><tp:taxon-name><tp:taxon-name-part taxon-name-part-type="genus" reg="Olafia">Olafia</tp:taxon-name-part></tp:taxon-name></italic> Nemésio, 2005 sequences. Bootstrap fractions (a) and posterior probabilities (b) are shown (except for nodes within species). Sequences with NVG- voucher codes were obtained in this work. For other sequences, <abbrev xmlns:xlink="http://www.w3.org/1999/xlink" xlink:title="Area de Conservación Guanacaste" id="ABBRID0EP2AE" xlink:type="simple">ACG</abbrev> voucher codes (with -SRNP- and -ZFuentes-, Janzen &amp; Hallwachs 2014), <named-content xmlns:xlink="http://www.w3.org/1999/xlink" content-type="dwc:institutional_code" xlink:type="simple">INBio</named-content> voucher codes (starting with INB, <xref ref-type="bibr" rid="B5">Grishin et al. 2013</xref>), GenBank accessions (starting from GU and HM, <ext-link xmlns:xlink="http://www.w3.org/1999/xlink" xlink:type="simple" ext-link-type="uri" xlink:href="http://genbank.gov/">http://genbank.gov/</ext-link>), or Ernst Brockmann collection voucher codes (with HESP-EB) are indicated for each sequence. The general locality of each specimen is indicated.</p></caption><graphic xmlns:xlink="http://www.w3.org/1999/xlink" xlink:href="zookeys-667-155-g002.jpg" position="float" orientation="portrait" xlink:type="simple" id="oo_130982.jpg"/></fig></tp:treatment-sec><tp:treatment-sec sec-type="discussion" id="SECID0EB3AE"><title>Discussion.</title><p>The description of <italic><tp:taxon-name><tp:taxon-name-part taxon-name-part-type="genus" reg="Oxynetra">O.</tp:taxon-name-part> <tp:taxon-name-part taxon-name-part-type="species" reg="aureopecta">aureopecta</tp:taxon-name-part></tp:taxon-name></italic> adds a fifth species to <italic><tp:taxon-name><tp:taxon-name-part taxon-name-part-type="genus" reg="Oxynetra">Oxynetra</tp:taxon-name-part></tp:taxon-name></italic>, and confirms the occurrence of the genus in Mexico. While the damaged paratype specimen in <abbrev xmlns:xlink="http://www.w3.org/1999/xlink" content-type="institution" xlink:title="Colección Nacional de Insectos, Dr. Alfredo Barrera Marin" id="ABBRID0EZ3AE" xlink:type="simple">CNIABM</abbrev> has been examined by many researchers, its authenticity has been questioned since it was apparently the only specimen of the genus labeled from Mexico (<xref ref-type="bibr" rid="B1">De la Maza et al. 1991</xref>, <xref ref-type="bibr" rid="B15">Warren 2000</xref>). Thus, the discovery of the holotype specimen in the <named-content xmlns:xlink="http://www.w3.org/1999/xlink" content-type="dwc:institutional_code" xlink:type="simple">LACM</named-content>, in much better condition than the paratype—and nearly identical in appearance—confirms the provenance of <italic><tp:taxon-name><tp:taxon-name-part taxon-name-part-type="genus" reg="Oxynetra">Oxynetra</tp:taxon-name-part></tp:taxon-name></italic> in Mexico. Based on the known distribution of <italic><tp:taxon-name><tp:taxon-name-part taxon-name-part-type="genus" reg="Oxynetra">O.</tp:taxon-name-part> <tp:taxon-name-part taxon-name-part-type="species" reg="aureopecta">aureopecta</tp:taxon-name-part></tp:taxon-name></italic> in cloud forest habitats of the Sierra Madre Oriental, we suspect that the species might be endemic to Mexico.</p><p>However, <italic><tp:taxon-name><tp:taxon-name-part taxon-name-part-type="genus" reg="Oxynetra">Oxynetra</tp:taxon-name-part></tp:taxon-name></italic> species remain unknown from Guatemala, El Salvador, Honduras and Nicaragua. Given the rarity of species in the <italic><tp:taxon-name><tp:taxon-name-part taxon-name-part-type="species" reg="hopfferi">hopfferi</tp:taxon-name-part></tp:taxon-name></italic> group- the only group of the genus thus far known to occur in Mesoamerica, it may be that the genus has merely gone undetected in those countries (significant rearing efforts were necessary to detect the presence of <italic><tp:taxon-name><tp:taxon-name-part taxon-name-part-type="genus" reg="Oxynetra">O.</tp:taxon-name-part> <tp:taxon-name-part taxon-name-part-type="species" reg="stangelandi">stangelandi</tp:taxon-name-part></tp:taxon-name></italic> in northwestern Costa Rica). Therefore, much more fieldwork must be conducted before the overall distributions of <italic><tp:taxon-name><tp:taxon-name-part taxon-name-part-type="genus" reg="Oxynetra">Oxynetra</tp:taxon-name-part></tp:taxon-name></italic> species in Mesoamerica can be defined.</p></tp:treatment-sec><ref-list><ref id="B5"><mixed-citation xmlns:xlink="http://www.w3.org/1999/xlink" xlink:type="simple">
          <person-group><name name-style="western"><surname>Grishin</surname><given-names>NV</given-names></name><name name-style="western"><surname>Burns</surname><given-names>JM</given-names></name><name name-style="western"><surname>Janzen</surname><given-names>DH</given-names></name><name name-style="western"><surname>Hallwachs</surname><given-names>W</given-names></name><name name-style="western"><surname>Hajibabaei</surname><given-names>M</given-names></name></person-group> (<year>2013</year>) <article-title><italic><tp:taxon-name><tp:taxon-name-part taxon-name-part-type="genus">Oxynetra</tp:taxon-name-part></tp:taxon-name></italic>: facies and DNA barcodes point to a new species from Costa Rica (<tp:taxon-name><tp:taxon-name-part taxon-name-part-type="family">Hesperiidae</tp:taxon-name-part></tp:taxon-name>: <tp:taxon-name><tp:taxon-name-part taxon-name-part-type="subfamily">Pyrginae</tp:taxon-name-part></tp:taxon-name>: <tp:taxon-name><tp:taxon-name-part taxon-name-part-type="tribe">Pyrrhopygini</tp:taxon-name-part></tp:taxon-name>).</article-title> <source>Journal of the Lepidopterists’ Society</source> <volume>67</volume>(<issue>1</issue>): <fpage>1</fpage>–<lpage>14</lpage>. <ext-link xlink:type="simple" ext-link-type="doi" xlink:href="10.18473/lepi.v67i1.a1">https://doi.org/10.18473/lepi.v67i1.a1</ext-link></mixed-citation></ref><ref id="B13"><mixed-citation xmlns:xlink="http://www.w3.org/1999/xlink" xlink:type="simple">
          <person-group><name name-style="western"><surname>Standley</surname><given-names>PC</given-names></name></person-group> (<year>1920</year>) <article-title>Trees and shrubs of Mexico (<tp:taxon-name><tp:taxon-name-part taxon-name-part-type="family">Gleicheniaceae</tp:taxon-name-part></tp:taxon-name> – <tp:taxon-name><tp:taxon-name-part taxon-name-part-type="family">Betulaceae</tp:taxon-name-part></tp:taxon-name>).</article-title> <source>Contributions from the United States National Herbaroum</source> <volume>23</volume>(<issue>1</issue>): <fpage>1</fpage>–<lpage>848</lpage>.</mixed-citation></ref><ref id="B3"><mixed-citation xmlns:xlink="http://www.w3.org/1999/xlink" xlink:type="simple">
          <person-group><name name-style="western"><surname>Evans</surname><given-names>WH</given-names></name></person-group> (<year>1951</year>) <source>A catalogue of the American <tp:taxon-name><tp:taxon-name-part taxon-name-part-type="family">Hesperiidae</tp:taxon-name-part></tp:taxon-name> indicating the classification and nomenclature adopted in the British Museum (Natural History). Part I. Introduction and Group A, <tp:taxon-name><tp:taxon-name-part taxon-name-part-type="subfamily">Pyrrhopyginae</tp:taxon-name-part></tp:taxon-name>.</source> <publisher-name>British Museum (Natural History)</publisher-name>, <publisher-loc>London</publisher-loc>, <size units="page">92 pp</size>. [pls. 1–9]</mixed-citation></ref><ref id="B1"><mixed-citation xmlns:xlink="http://www.w3.org/1999/xlink" xlink:type="simple">
          <person-group><name name-style="western"><surname>De la Maza</surname><given-names>J</given-names></name><name name-style="western"><surname>White</surname><given-names>AL</given-names></name><name name-style="western"><surname>De la Maza</surname><given-names>RG</given-names></name></person-group> (<year>1991</year>) <article-title>La fauna de mariposas de México. Part II. <tp:taxon-name><tp:taxon-name-part taxon-name-part-type="superfamily">Hesperioidea</tp:taxon-name-part></tp:taxon-name> (<tp:taxon-name><tp:taxon-name-part taxon-name-part-type="order">Lepidoptera</tp:taxon-name-part></tp:taxon-name>: <tp:taxon-name><tp:taxon-name-part taxon-name-part-type="suborder">Rhopalocera</tp:taxon-name-part></tp:taxon-name>).</article-title> <source>Revista de la Sociedad Mexicana de Lepidopterología</source> <volume>14</volume>(<issue>1</issue>): <fpage>3</fpage>–<lpage>44</lpage>.</mixed-citation></ref><ref id="B15"><mixed-citation xmlns:xlink="http://www.w3.org/1999/xlink" xlink:type="simple">
          <person-group><name name-style="western"><surname>Warren</surname><given-names>AD</given-names></name></person-group> (<year>2000</year>) <article-title><tp:taxon-name><tp:taxon-name-part taxon-name-part-type="superfamily">Hesperioidea</tp:taxon-name-part></tp:taxon-name> (<tp:taxon-name><tp:taxon-name-part taxon-name-part-type="order">Lepidoptera</tp:taxon-name-part></tp:taxon-name>).</article-title> In: <person-group><name name-style="western"><surname>Llorente Bousquets</surname><given-names>JE</given-names></name><name name-style="western"><surname>González Soriano</surname><given-names>E</given-names></name><name name-style="western"><surname>Papavero</surname><given-names>N</given-names></name></person-group> (<role>Eds</role>) <issue-title>Biodiversidad, Taxonomía y Biogeografía de Artrópodos de México: Hacia una Síntesis de su Conocimiento.</issue-title> <source>Volumen II. Universidad Nacional Autónoma de México, Mexico City</source>, <fpage>535</fpage>–<lpage>580</lpage>.</mixed-citation></ref></ref-list></tp:taxon-treatment>
